# Supplementary material for: EjMYB15 Improves Cold Tolerance of Postharvest Loquat Fruit via Upregulating Antioxidant Enzyme Genes
Source: Foods. 2026 Jan 14;15(2):301. doi: 10.3390/foods15020301 (PMC12840339; doi:10.3390/foods15020301)
Supplement: Supplementary file 1 [file foods-15-00301-s001.zip]

Archive with 1 entries (1 files):
- foods-4070845-supplementary.pdf
